# Supplementary material for: Molecular analysis and immunological characterization of a founder mutation causing ARPC1B deficiency
Source: Genes Immun. 2025 Nov 17;27(1):69–80. doi: 10.1038/s41435-025-00368-w (PMC12923354; doi:10.1038/s41435-025-00368-w)
Supplement: Supplementary file 4 — Supplementary table 4 [file 41435_2025_368_MOESM4_ESM.xlsx]

## Sheet: Sheet1
					CLINICAL CHARACTERISTICS											IMMUNOLOGICAL FEATURES
Reference	Origin	Variant	Amino Acid Consequence	Zygosity	Eczema	Failure to thrive	Allergies	Infections	GI manifestations	Vasculitis	Lymphodenopathy	Thrombocytopenia and bleeding	Asthma	Other Skin manifestations	Other symptoms	Increased IgE	Increased IgA	Increased IgG	Increased IgM	Increased B cell counts	B cell lymphopenia	CD4+ or CD8+ lymphopenia	Inverted T Naïve vs Memory ratio	High NK cells
Kuijpers et al (2017), Volpi et al (2019) (P1)	Morocco	491_495delinsCCTGCCC	p.Phe164SerfsTer31	Homozygous
Brigida et al (2018) (P1), Volpi et al (2019)(P2)	Italy	c.64+1G>C	NA	Homozygous
Brigida et al (2018) (P2), Volpi et al (2019)(P3)	Italy	622G>T	p.Val208Phe	Homozygous
Brigida et al (2019) (P3), Yan et al (2005)	Canada	c.1087dup	p.Glu363GlyfsTer95	Homozygous
Brigida et al (2018) (P4)	Colombia	c.258G>A	p.Trp86Ter	Homozygous
Brigida et al (2018) (P5)	Morocco	c.318del	p.Asn107ThrfsTer13	Homozygous
Brigida et al (2018) (P6)	Turkey	c.64+1G>A	NA	Homozygous
Somech et al (2017) (P1)	Israel	c.G623del-TC	p.Val208ValfsTer20	Homozygous
Brigida et al(2018)(P7), Somech et al (2017) (P2)	Isreal	c.G623del-TC	p.Val208ValfsTer20	Homozygous
Kahr et al (2017) (P1), Volpi et al (2019) (P9)	South Asia	c.269_270dupCT	p.Val91TrpfsTer30	Homozygous
Kahr et al (2017) (P2), Volpi et al (2019) (P10)	Scotland	c.314C>T	p.Ala105Val	Homozygous
Kahr et al (2017) (P3), Volpi et al (2019) (P11)	Scotland	c.314C>T	p.Ala105Val	Homozygous
Volpi et al (2019) (P4)	Nepal	c.64+2T>A	NA	Homozygous
Volpi et al (2019) (P5)	Somalia	c.392+2T>C	NA	Homozygous
Volpi et al (2019) (P6)	Morocco	c.311G>C	p.Trp104Ser	Homozygous
Volpi et al (2019) (P7)	Iran	c.897_910delCGAGCGCTTCCAGA	p.Glu300ProfsTer153	Homozygous
Volpi et al (2019) (P8)	Iran	c.897_910delCGAGCGCTTCCAGA	p.Glu300ProfsTer153	Homozygous
Volpi et al (2019) (P12)	Nepal	c.64+2T>A	NA	Homozygous
Volpi et al (2019) (P13)	Jordan	c.708-1G>A	NA	Homozygous
Vopli et al (2019) (P14)	Nepal	c.64+2T>A	NA	Homozygous
Papadatou et al (2021) (P1 or II-6)	Afghanistan	c.783G>A	p.Ala261Ala (loss of donor splice site)	Homozygous
Papadatou et al (2021) (P2 or II-1)	Afghanistan	c.783G>A	p.Ala261Ala (loss of donor splice site)	Homozygous
Papadatou et al (2021) (P3 or II-3)	Afghanistan	c.783G>A	p.Ala261Ala (loss of donor splice site)	Homozygous
Kopitar et al (2019) (P1)	Slovenia	c.265A>C	p.Thr89Pro	Homozygous
Kopitar et al (2019) (P2)	Slovenia	c.265A>C	p.Thr89Pro	Homozygous
Kopitar et al (2019) (P3)	Slovenia	c.265A>C	p.Thr89Pro	Homozygous
Kopitar et al (2019) (P4)	Slovenia	c.265A>C	p.Thr89Pro	Homozygous
Chiriaco et al (2022)		c.212_226del	p.Gly71_Asn75del	Homozygous
Vásquez-Echeverri et al (2023) (P1)	Mexico	c.899_944del	p.Glu300GlyfsTer31	Homozygous
Vásquez-Echeverri et al (2023) (P2)	Mexico	c.899_944del	p.Glu300GlyfsTer31	Homozygous
Vásquez-Echeverri et al (2023) (P3)	Mexico	c.64C>T/c.899_944del	p.Gln22Ter/p.Glu300GlyfsTer31	Compound heterozygous
Vásquez-Echeverri et al (2023) (P5)	Mexico	c.94G>A/c.111G>C	p.Val32Met/Lys37Asn	Compound heterozygous
Vásquez-Echeverri et al (2023) (P6), our Patient 1	Mexico	c.899_944del	p.Glu300GlyfsTer31	Homozygous
Zavaleta Martinez et al (2024) (P1), our Patient 2	Mexico	c.899_944del	p.Glu300GlyfsTer31	Homozygous
Zavaleta Martinez et al (2024) (P2)		c.863del	p.Pro288Leufs*9	Homozygous
Sonmez et al (2024)		c.1081-5T>G	NA	Homozygous
						Yes
						No or not reported
